# Supplementary material for: The Associations of Dietary Polyamines with Incident Type 2 Diabetes Mellitus: A Large Prospective Cohort Study
Source: Nutrients. 2025 Jan 4;17(1):186. doi: 10.3390/nu17010186 (PMC11722915; doi:10.3390/nu17010186)
Supplement: Supplementary file 1 [file nutrients-17-00186-s001.zip]

Archive with 1 entries (1 files):
- nutrients-3371155-supplementary.pdf
